# Supplementary material for: Early Supplementation with Branched-Chain Amino Acids Ameliorates Lipid Retention in Aortic Valves of ApoE-Knockout Mice
Source: Int J Mol Sci. 2025 Nov 21;26(23):11259. doi: 10.3390/ijms262311259 (PMC12692212; doi:10.3390/ijms262311259)
Supplement: Supplementary file 1 [file ijms-26-11259-s001.zip]

Archive with 1 entries (1 files):
- ijms-3957153-supplementary.docx
